# Supplementary material for: Cytomegalovirus-related uncontrolled glaucoma in an immunocompetent patient: a case report and systematic review
Source: BMC Ophthalmol. 2018 Sep 29;18:259. doi: 10.1186/s12886-018-0917-9 (PMC6162942; doi:10.1186/s12886-018-0917-9)
Supplement: Supplementary file 1 — Raw data-figure1-A: Picture of right eye before admission. Raw data-figure1-B: Picture of left eye before admission. Raw data-figure1-C: Picture of left eye during the first hospitalization. Raw data-figure1-D: Picture of left eye during the second hospitalization. Raw data-figure1-E: Picture of left eye after trabeculectomy. Raw data-figure1-F: Picture of left eye 1 year postoperatively. (ZIP 2973 kb) [file 12886_2018_917_MOESM1_ESM.zip]

Archive with 6 entries (6 files):
- D(11-11-os)R2.jpg
- E(12-19-os)R2.jpg
- F(5-4-os)R2.jpg
- renamed_3ad3fR2.jpg
- renamed_ba5dcR2.jpg
- renamed_fea5dR2.jpg
