# Supplementary material for: Cytomegalovirus-related uncontrolled glaucoma in an immunocompetent patient: a case report and systematic review
Source: BMC Ophthalmol. 2018 Sep 29;18:259. doi: 10.1186/s12886-018-0917-9 (PMC6162942; doi:10.1186/s12886-018-0917-9)
Supplement: Supplementary file 2 — Raw data-figure2-A: Fundus photograph of right eye. Raw data-figure2-B: Fundus photograph of left eye. Raw data-figure2-C: Visual fields results of right eye at three different follow-up times (the first visit in outpatients center; during the first hospitalization; before trabeculectomy). Raw data-figure2-D: Visual fields results of left eye at three different follow-up times (the first visit in outpatients center; during the first hospitalization; before trabeculectomy). (ZIP 12863 kb) [file 12886_2018_917_MOESM2_ESM.zip]

Archive with 4 entries (4 files):
- 2016-11-1-odR2.tif
- 2016-11-1-osR2.tif
- odR2.png
- osR2.png
