# Supplementary material for: Cytomegalovirus-related uncontrolled glaucoma in an immunocompetent patient: a case report and systematic review
Source: BMC Ophthalmol. 2018 Sep 29;18:259. doi: 10.1186/s12886-018-0917-9 (PMC6162942; doi:10.1186/s12886-018-0917-9)
Supplement: Supplementary file 3 — Raw data-figure3-A: Bilateral retinal nerve fiber layer thickness examinations at the first visit in outpatients center. Raw data-figure3-B: Bilateral retinal nerve fiber layer thickness examinations during the first hospitalization. Raw data-figure3-C: Bilateral retinal nerve fiber layer thickness examinations before trabeculectomy. (ZIP 4091 kb) [file 12886_2018_917_MOESM3_ESM.zip]

Archive with 3 entries (3 files):
- A.JPG
- B.JPG
- C.JPG
