# Supplementary material for: Cytomegalovirus-related uncontrolled glaucoma in an immunocompetent patient: a case report and systematic review
Source: BMC Ophthalmol. 2018 Sep 29;18:259. doi: 10.1186/s12886-018-0917-9 (PMC6162942; doi:10.1186/s12886-018-0917-9)
Supplement: Supplementary file 4 — Raw data-figure4-A: The report of endothelial cells count of right eye before trabeculectomy. Raw data-figure4-B: The report of endothelial cells count of left eye before trabeculectomy. Raw data-figure4-C: The report of endothelial cells count of right eye 6 months postoperatively. Raw data-figure4-D: The report of endothelial cells count of left eye 6 months postoperatively. (ZIP 480 kb) [file 12886_2018_917_MOESM4_ESM.zip]

Archive with 4 entries (4 files):
- renamed_44e5eR2.doc
- renamed_5bc11R2.doc
- renamed_d1051R2.doc
- renamed_d4ba6R2.doc
